# Supplementary material for: A Multi-Biomarker Approach in European Sea Bass Exposed to Dynamic Temperature Changes under Dietary Supplementation with Origanum vulgare Essential Oil
Source: Animals (Basel). 2021 Apr 1;11(4):982. doi: 10.3390/ani11040982 (PMC8066705; doi:10.3390/ani11040982)
Supplement: Supplementary file 1 [file animals-11-00982-s001.zip]

Archive with 9 entries (6 files):
- Supplementary files/
- Supplementary files/.DS_Store
- __MACOSX/
- __MACOSX/Supplementary files/
- __MACOSX/Supplementary files/._.DS_Store
- Supplementary files/Table S2.docx
- __MACOSX/Supplementary files/._Table S2.docx
- Supplementary files/tabella S1.docx
- __MACOSX/Supplementary files/._tabella S1.docx
